# Supplementary material for: Reduction in Overall Time with Corticotomy Using Piezosurgery in Orthodontics: A Meta-Analysis of Randomized Clinical Trials
Source: J Clin Med. 2025 Mar 13;14(6):1947. doi: 10.3390/jcm14061947 (PMC11943040; doi:10.3390/jcm14061947)
Supplement: Supplementary file 1 [file jcm-14-01947-s001.zip]

Archive with 1 entries (1 files):
- jcm-3497762-supplementary.pdf
